# Supplementary material for: Microalgae as Sustainable Bio-Factories of Healthy Lipids: Evaluating Fatty Acid Content and Antioxidant Activity
Source: Mar Drugs. 2021 Jun 23;19(7):357. doi: 10.3390/md19070357 (PMC8307217; doi:10.3390/md19070357)
Supplement: Supplementary file 1 [file marinedrugs-19-00357-s001.zip]

Archive with 1 entries (1 files):
- marinedrugs-1241088-supplementary conversion.pdf
